# Supplementary material for: Multifunctional Peptides from Equine Milk Lactoferrin: Evaluation of Antimicrobial Activity In Silico and In Vitro
Source: Animals (Basel). 2026 Apr 16;16(8):1223. doi: 10.3390/ani16081223 (PMC13113733; doi:10.3390/ani16081223)
Supplement: Supplementary file 1 [file animals-16-01223-s001.zip]

Archive with 1 entries (1 files):
- animals-4226350-supplementary.pdf
